# Supplementary material for: The Role of Posterior Neural Plate-Derived Presomitic Mesoderm (PSM) in Trunk and Tail Muscle Formation and Axis Elongation
Source: Cells. 2023 May 4;12(9):1313. doi: 10.3390/cells12091313 (PMC10177618; doi:10.3390/cells12091313)
Supplement: Supplementary file 1 [file cells-12-01313-s001.zip]

Archive with 1 entries (1 files):
- cells-2330103-supplementary.pdf
